# Supplementary material for: Munc13- and SNAP25-dependent molecular bridges play a key role in synaptic vesicle priming
Source: Sci Adv. 2023 Jun 21;9(25):eadf6222. doi: 10.1126/sciadv.adf6222 (PMC10284560; doi:10.1126/sciadv.adf6222)
Supplement: Supplementary file 2 — Movies S1 to S3 [file sciadv.adf6222_movies_s1_to_s3.zip]

Archive with 3 entries (3 files):
- adf6222_Movie_S1.mp4
- adf6222_Movie_S2.mp4
- adf6222_Movie_S3.mp4
